# Supplementary material for: Transcription activation by a sliding clamp
Source: Nat Commun. 2021 Feb 18;12:1131. doi: 10.1038/s41467-021-21392-0 (PMC7892883; doi:10.1038/s41467-021-21392-0)
Supplement: Supplementary file 4 — Source Data [file 41467_2021_21392_MOESM4_ESM.xlsx]

## Sheet: Figure 3D
Figure 3D

## Sheet: Figure 3E
Figure 3E
	WT	N13A	L54A	R57A	F86A	H95A	Y97A	T99A
replicate 1	1	0.453093	0.444569	0.634108	0.420156	0.325911	0.341844	0.584096
replicate 2	1	0.694792	0.479528	0.640872	0.355092	0.293289	0.298808	0.626942
replicate 3	1	0.723383	0.539425	0.427326	0.454205	0.385203	0.355863	0.691088

## Sheet: Figure 4C
Figure 4C

## Sheet: Figure 4D
Figure 4D
	WT	R114X	R114A
replicate 1	1	-0.04783	0.267234
replicate 2	1	0.087036	0.313411
replicate 3	1	0.107736	0.394961

## Sheet: Figure 5D
Figure 5D
	WT repression	WT activation	K75A repression	K75A activation
replicate 1	0.213661	2.50475	0.261408	1.42773
replicate 2	0.265642	2.38441	0.362664	1.41164
replicate 3	0.296635	2.89812	0.364426	1.67957

## Sheet: Figure S1A
Figure S1A

## Sheet: Figure S1B
Figure S1B
	basal	repression	activation
replicate 1	1	0.213661	2.50475
replicate 2	1	0.265642	2.38441
replicate 3	1	0.296635	2.89812

## Sheet: Figure S6A
Figure S6A

## Sheet: Figure S6B
Figure S6B
	WT	R114X	H154X
replicate 1	1.05802	0.964772	1.06045
replicate 2	0.984843	1.28081	1.0632
replicate 3	1.02352	0.825632	0.953278

## Sheet: Figure S6C
Figure S6C

[truncated: 1 more sheets: Figure S6D]
